# Supplementary material for: Hyena architecture enables fast and efficient protein language modeling
Source: IMetaOmics. 2024 Dec 7;2(1):e45. doi: 10.1002/imo2.45 (PMC12806224; doi:10.1002/imo2.45)
Supplement: Supplementary file 2 — Table S1. Summary of training time for six downstream tasks. Table S2. Hyperparameter settings for ProtGPT‐tiny, ProtGPT‐base and ProtHyena pretraining. Table S3. Hyperparameter settings for ProtHyena on mulit‐class classification tasks. Table S4. Hyperparameter settings for ProtHyena on binary classification tasks. Table S5. Hyperparameter settings for ProtHyena on regression classification tasks. [file IMO2-2-e45-s002.xlsx]

## Sheet: S1
Table S1. Summary of training time (seconds) for six downstream tasks.
Methods	Fluorescence	Stability	Neuropeptide Cleavage	Disorder	Signal Peptide	Solubility
ESM-1b	784	490	221.01	681	179	1004
ESM-1v	720	361	216.03	669	174	1090
ESM-2	794	540	235	744	183	1048
ProtBert-U100	788	424	229	631	177	994
ProtBert-BFD	781	447	228	627	177	961
ProtT5-XL-U50	1051	564	437	959	231	1135
ProtGPT-tiny	24.68	63.83	8.5	13.01	8.24	22.08
ProtGPT-base	61.55	106.45	39.2	51.34	36.27	135.82
ProtHyena	23.85	30.39	6.56	15.69	8.14	23.92

## Sheet: S2
Table S2. Hyperparameter settings for ProtGPT-tiny, ProtGPT-base and ProtHyena pretraining.
	ProtGPT-tiny	ProtGPT-base	ProtHyena
Layers	2	8	2
Width	256	512	256
Parameters (M)	1.6	25.2	1.6
Max seq. len.	512	512	1024
Optimizer	AdamW
Optimizer momentum	0.9, 0.99
Learning rate	1.5 - 6e-4
LR scheduler	Cosine decay
Batch size	256
Global steps	30k
Weight decay (model)	0.1
Weight decay (Hyena layers)	0
Embed dropout	0.1
Residual dropout	0

## Sheet: S3
Table S3. Hyperparameter settings for ProtHyena on mulit-class classification tasks.
	Secondary Structure	Gene Function Prediction
Layers	2
Sequence length	1024
Width	2
Parameters (M)	1.6
Learning rate	0.02	0.0006
Optimizer	AdamW
Optimizer momentum	0.9, 0.99
LR scheduler	Plateau decay
Weight decay (model)	0.1
Weight decay	0
(Hyena layers)
Embed dropout	0.1
Residual dropout	0
Batch size	256
Training Epoch	10	100

## Sheet: S4
Table S4. Hyperparameter settings for ProtHyena on binary classification tasks.
	Signal Peptide	Neuropeptide Cleavage	Disorder	Solubility
Layers	2
Sequence length	1024
Width	2
Parameters (M)	1.6
Learning rate	0.0006	0.0006	0.0006	0.0006
Optimizer	AdamW
Optimizer momentum	0.9, 0.99
LR scheduler	Plateau decay
Weight decay (model)	0.1
Weight decay	0
(Hyena layers)
Embed dropout	0.1
Residual dropout	0
Batch size	256
Training Epoch	100	50	10	20

## Sheet: S5
Table S5. Hyperparameter settings for ProtHyena on regression classification tasks.
	Fluorescence	Stability
Layers	2
Sequence length	1024
Width	2
Parameters (M)	1.6
Learning rate	0.0006	0.0006
Optimizer	AdamW
Optimizer momentum	0.9, 0.99
LR scheduler	Plateau decay
Weight decay (model)	0.1
Weight decay (Hyena layers)	0
Embed dropout	0.1
Residual dropout	0
Batch size	256
Training Epoch	100	60
